# Supplementary material for: Physiological and Molecular Responses of Barley Genotypes to Salinity Stress
Source: Genes (Basel). 2022 Nov 5;13(11):2040. doi: 10.3390/genes13112040 (PMC9690512; doi:10.3390/genes13112040)
Supplement: Supplementary file 1 [file genes-13-02040-s001.zip]

Archive with 1 entries (1 files):
- genes-2001518-supplementary.pdf
